# Supplementary material for: Highly Oligomeric DRP1 Strategic Positioning at Mitochondria–Sarcoplasmic Reticulum Contacts in Adult Murine Heart Through ACTIN Anchoring
Source: Cells. 2025 Aug 14;14(16):1259. doi: 10.3390/cells14161259 (PMC12384166; doi:10.3390/cells14161259)
Supplement: Supplementary file 1 [file cells-14-01259-s001.zip]

Archive with 1 entries (1 files):
- cells-3724917-supplementary.pdf
